# Supplementary material for: Taxonomic studies on genus Tetramorium Mayr (Hymenoptera, Formicidae) with report of two new species and three new records including a tramp species from India with a revised key
Source: Zookeys. 2012 Jul 11;(207):11–35. doi: 10.3897/zookeys.207.3040 (PMC3409682; doi:10.3897/zookeys.207.3040)
Supplement: XML Treatment for Tetramorium tonganum [file zookeys.207.3040-treatment4.xml]

<!DOCTYPE tp:taxon-treatment
  PUBLIC "-//TaxonX//DTD Taxonomic Treatment Publishing DTD v0 20100105//EN" "tax-treatment-NSO.dtd">
<tp:taxon-treatment xmlns:tp="http://www.plazi.org/taxpub"><tp:treatment-meta><mixed-citation publication-type="journal"><person-group><name><surname>Bharti</surname><given-names>Himender</given-names></name><name><surname>Kumar</surname><given-names>Rakesh</given-names></name></person-group><article-title>Taxonomic studies on genus 
                    <italic>Tetramorium</italic> Mayr (Hymenoptera, Formicidae) with report of two new species and three new records including a tramp species from India with a revised key
                </article-title><source>Zookeys</source><day>11</day><month>7</month><year>2012</year><volume>2012</volume><issue>207</issue><fpage>11</fpage><lpage>35</lpage><pub-id pub-id-type="doi">10.3897/zookeys.207.3040</pub-id></mixed-citation></tp:treatment-meta><tp:nomenclature><tp:taxon-name>
                        <tp:taxon-name-part taxon-name-part-type="genus">Tetramorium</tp:taxon-name-part>
                        <tp:taxon-name-part taxon-name-part-type="species">tonganum</tp:taxon-name-part>
                    <object-id xmlns:xlink="http://www.w3.org/1999/xlink" xlink:type="simple">http://species-id.net/wiki/Tetramorium_tonganum</object-id>
                    </tp:taxon-name><tp:taxon-authority>Mayr (1870)</tp:taxon-authority><tp:taxon-status xmlns:xlink="http://www.w3.org/1999/xlink" xlink:type="simple">new record from India</tp:taxon-status><xref ref-type="fig" rid="F6">Figs 16</xref><xref ref-type="fig" rid="F7"/><xref ref-type="fig" rid="F8">24</xref></tp:nomenclature><tp:treatment-sec sec-type="Material examined"><title>Material examined.</title><p>1(w), India, Himachal Pradesh, Lwasa, 1200m alt., soil core, 07 May 2009; 1(w), India, Uttarakhand, Dehradun, Forest Research Institute, 640m alt., soil core, 17 August 2009; 14(w), India, Himachal Pradesh, Baijnath, 1000m alt., soil core, 17 June 2010; 8(m), India, Himachal Pradesh, Baijnath, 1000m alt., soil core, 17 June 2010; 13(q), India, Himachal Pradesh, Baijnath, 1000m alt., soil core, 17 June 2010; 3(q), India, Himachal Pradesh, Andretta, 940m alt., soil core, 20 June 2010; 8(m), India, Himachal Pradesh, Andretta, 940m alt., soil core, 20 June 2010; 28(w), India, Himachal Pradesh, Andretta, 940m alt., soil core, 20 June 2010; 14(w), India, Mandi, Himachal Pradesh, 800m alt., soil core, 27 June 2010; coll. R.Kumar; PUPAC.</p></tp:treatment-sec><tp:treatment-sec sec-type="Worker description"><title>Worker description.</title><p>Measurements (worker).HL 0.62-0.66, HW 0.56-0.60, SL 0.46-0.48, EL 0.14, WL 0.69-0.75, PW 0.42-0.46, PSL 0.07-0.10, PTL 0.16-0.17, PPL 0.20-0.23, PTW 0.21-0.26, PPW 0.23-0.26, PTH 0.20-0.21, PPH 0.20-0.23, CI 90.32-92.19, OI 23.33-25.00, SI 76.67-85.71, PSLI 11.29-15.63, PeNI 50.00-56.52, LPeI 80.00-85.00, DPeI 131.25-152.94, PpNI 52.27-56.52, LPpI 86.96-115.00, DPpI 100.00-130.00, PPI 100.00-109.52 (7 measured).</p><p>Head slightly longer than broad, sides almost straight with rounded posterolateral corners, slightly broader posteriorly than anteriorly; posterior head margin straight with shallow median notch; clypeus convex with steep apical half; anterior margin of clypeus entire without median notch; anterior margin of clypeus with a narrow transverse plate like fringe and having convex anterior margin; mandibles triangular, masticatory margin of mandibles with 7 teeth, large apical and preapical teeth; third tooth slightly smaller than the preapical tooth, fourth tooth smaller than the following teeths; frontal lobes weakly developed and slightly elevated laterally, frontal area distinct; antennal scrobes shallow; eye moderate in size, located laterally and almost at mid-length of head, composed of ca. 38-40 ommatidia; antennae slender, 12-segmented; scape long and just fail to reach posterior head margin; mesosoma longer than head, broader anteriorly than posteriorly, dorsum convex; pro-mesonotal suture and metanotal groove indistinct; propodeal spine longer (PSL 0.07-0.10mm) than propodeal lobes, acute, divergent, directed upwards; propodeal lobes broadly triangular; posterior declivity of propodeum short, concave; petiole with a long peduncle, node subglobular in dorsal view; ventrally petiole downcurved along its length, peduncle with an antero-ventral minute blunt teeth; petiole and postpetiole almost equally broader; gaster oval.</p><p>Head longitudinally rugose with few cross-meshes upto vertex, posteriorly reticulate, interrugal space punctured and shiny; frontal carinae more conspicuous than oth<!--PageBreak-->er cephalic sculpture and reaching to posterior head margin; mandibles longitudinally rugulose; clypeus longitudinally rugulose; dorsum and sides of mesosoma reticulate-rugulose; petiolar node with weak rugosity; postpetiole unsculptured; propodeal declivity and gaster smooth and shiny, legs smooth except coxae with punctures.</p><p>Body yellowish brown while gaster somewhat darker; body coveredwith suberect abundant hairs of varying length; antennal scapes and hind tibiae with decumbent short pubescence.</p></tp:treatment-sec><tp:treatment-sec sec-type="Queen description"><title>Queen description.</title><p>Measurements (queen). HL 0.69-0.70, HW 0.64-0.66, SL 0.50-0.52, EL 0.20-0.21, WL 1.00-1.02, PW 0.64-0.66, PSL 0.12-0.13, PTL 0.16-0.17, PPL 0.27-0.28, PTW 0.31-0.32, PPW 0.31-0.32, PTH 0.27, PPH 0.27-0.28, CI 92.75-94.29, OI 30.77-31.82, SI 78.13-80.00, PSLI 17.14-18.84, PeNI 48.44<!--PageBreak-->-48.48, LPeI 59.26-62.96, DPeI 182.35-193.75, PpNI 48.44-50.00, LPpI 96.43-103.70, DPpI 114.29-114.81, PPI 100-103.23 (3 measured).</p><p>Similar to the worker in structure, sculpture and pilosity except the following characters (besides characters related to wings ): eyes large in size and with ca.10-12 ommatidia in a series along its maximum length, head with three ocelli, dorsum of mesosoma flat, propodeal spines slightly longer, petiolar node transverse, broad, pronotum reticulate; mesoscutum, mesoscutellum, anepisternum and sides of propodeum longitudinally rugulose; katepisternum smooth, base of propodeum transversally rugulose; petiolar node rugo-reticulate; postpetiole smooth with traces of sculpture on sides, coxae with faint transverse rugulae.</p></tp:treatment-sec><tp:treatment-sec sec-type="Male description"><title>Male description.</title><p>Measurements. HL 0.55-0.56, HW 0.52-0.53, SL 0.27-0.30, EL 0.28-0.31, WL 1.07-1.12, PW 0.69-0.74, PTL 0.16-0.19, PPL 0.25-0.27, PTW 0.24-0.27, PPW 0.25-0.28, PTH 0.20-0.21, PPH 0.23-0.27, CI 92.86-94.64, OI <!--PageBreak-->53.85-59.62, SI 51.92-56.60, PeNI 34.78-36.99, LPeI 80.00-95.00, DPeI 142.11-158.82, PpNI 36.23-38.36, LPpI 100.00-117.39, DPpI 92.59-112.00, PPI 103.70-104.17 (3 measured).</p><p>Head slightly longer than broad, sides convex, posterior head margin straight or weakly convex, with three ocelli; mandibles with well developed 6 pointed teeth; apical tooth large followed by 5 short teeth; clypeus convex and its anterior margin entire, convex with a narrow transverse plate like fringe and not impressed medially; frontal lobes reduced; antennae 9-segmented; scape short and not reach to posterior head margin and almost 0.5x times head length; apical segment longer and more than twice of preapical segment; second flagellar segment longer than scape (0.34mm); antennal scrobes absent; eyes large, convex, situated laterally and more towards lower half of head; pronotum broader than head with rounded anterior lateral angles; mesoscutum convex and mesoscutellum flat; propodeal dorsal face flat and oblique with vertical declivitous part; propodeal spines absent; propodeal lobes almost rounded; petiole longer, almost 1.4× times its width, petiolar node<!--PageBreak--> subglobular and medially sulcate shallowly; Postpetiole slightly broader than long; gaster convex, broadly oval; longer legs.</p><p>Head and clypeus longitudinally rugulose and spaces between them punctured; mandibles smooth with traces of sculpture, frontal carinae continued to the each side of anterior ocellus; dorsum and sides of mesosoma mostly smooth with traces of sculpture and shiny except propodeum; propodeum finely longitudinally rugulose and punctured; node of petiole longitudinally rugulose except median sulcate region; postpetiole, gaster and legs smooth and shiny; wings transparent.</p><p>Body yellowish brown except 1<sup>st</sup> gastral tergite brownish and area between ocelli blackish; body covered with short and long suberect pilosity.
                    </p></tp:treatment-sec><tp:treatment-sec sec-type="Remarks"><title>Remarks.</title><p>This species has been found to be widespread in the Shivalik range of the north-western Himalaya and represents a new record for India. Its male caste has been described for the first time. This species belongs to the <italic>tonganum</italic>-species group (<xref ref-type="bibr" rid="B3">Bolton 1977</xref>) and resembles <italic><tp:taxon-name>Tetramorium difficile</tp:taxon-name></italic> Bolton. It can be distinguished from the latter due to larger size, relatively longer antennal scape, longer legs, broadly rounded pronotal corners and propodeum with long spine.
                    </p><fig id="F6" position="float" orientation="portrait"><label>Figures 16–18.</label><caption><p><italic><tp:taxon-name>Tetramorium tonganum</tp:taxon-name></italic> Mayr, Worker: <bold>16</bold> Head, full-face view <bold>17</bold> Body, lateral view <bold>18</bold> Body, dorsal view.</p></caption><graphic xmlns:xlink="http://www.w3.org/1999/xlink" xlink:href="ZooKeys-207-011-g006.jpg" position="float" orientation="portrait" xlink:type="simple"/></fig><fig id="F7" position="float" orientation="portrait"><label>Figures 19–21.</label><caption><p><italic><tp:taxon-name>Tetramorium tonganum</tp:taxon-name></italic> Mayr, Queen: <bold>19</bold> Head, full-face view; <bold>20</bold> Body, lateral view <bold>21</bold> Body, dorsal view.</p></caption><graphic xmlns:xlink="http://www.w3.org/1999/xlink" xlink:href="ZooKeys-207-011-g007.jpg" position="float" orientation="portrait" xlink:type="simple"/></fig><fig id="F8" position="float" orientation="portrait"><label>Figures 22–24.</label><caption><p><italic><tp:taxon-name>Tetramorium tonganum</tp:taxon-name></italic> Mayr, Male: <bold>22</bold> Head, full-face view; <bold>23</bold> Body, lateral view <bold>24</bold> Body, dorsal view.</p></caption><graphic xmlns:xlink="http://www.w3.org/1999/xlink" xlink:href="ZooKeys-207-011-g008.jpg" position="float" orientation="portrait" xlink:type="simple"/></fig></tp:treatment-sec><ref-list><ref id="B3"><mixed-citation xmlns:xlink="http://www.w3.org/1999/xlink" xlink:type="simple"><person-group><name name-style="western"><surname>Bolton</surname><given-names>B</given-names></name></person-group> (<year>1977</year>)<article-title> The ant tribe Tetramoriini (Hymenoptera: Formicidae). The genus <italic>Tetramorium</italic> Mayr in the Oriental and Indo-Australian regions, and in Australia.</article-title><source>Bulletin of the British Museum (Natural History) Entomology </source><volume>36</volume>: <fpage>67</fpage>-<lpage>151</lpage>.</mixed-citation></ref></ref-list></tp:taxon-treatment>
